# Supplementary material for: Postoperative adjuvant tyrosine kinase inhibitors combined with anti-PD-1 antibodies improves surgical outcomes for hepatocellular carcinoma with high-risk recurrent factors
Source: Front Immunol. 2023 Jun 8;14:1202039. doi: 10.3389/fimmu.2023.1202039 (PMC10285103; doi:10.3389/fimmu.2023.1202039)
Supplement: Supplementary file 1 [file DataSheet_1.zip]

Archive with 5 entries (5 files):
- Supplementary Figure 1.DOCX
- Supplementary Table 1.DOCX
- Supplementary Table 2.DOCX
- Supplementary Table 3.DOCX
- Supplementary Table 4.DOCX
